# Supplementary material for: Adaptive staffing can mitigate essential worker disease and absenteeism in an emerging epidemic
Source: Proc Natl Acad Sci U S A. 2021 Aug 16;118(34):e2105337118. doi: 10.1073/pnas.2105337118 (PMC8403949; doi:10.1073/pnas.2105337118)
Supplement: Supplementary File [file pnas.2105337118.sd01.xlsx]

## Sheet: Sheet1
Dataset S1. Contact Matrix and Survey

## Sheet: Data
Hospital-wide contacts (n=468)
	# distinct daily contacts*	Doctor	Nurse	Administrative	Other
	Patients (P)	10.96	8.23273	3	12.2296
	Doctors (D)	6	5.25275	2.0625	4.57037
	Nurses (N)	5.76	9.85036	6	8.71852
	Administrators (A)	2.04	3.01818	4.21875	3.51852
	Other (O)**	2.04	3.80364	6.21875	8.89552
	Students (S)	1	1	1	1
		HCW weighted mean degree (k):			27.8812
*Asymmetric matrix due to empirical data and patients/students not being surveyed.
	Total Inpatient Numbers:
	Patients (P)	1162
	Doctors (D)	900
	Nurses (N)	4000
	(RNs)	2750
	(PCAs/STs)	1250
	Admininstrators (A)	4200
	Other (O)**	1000
	Total Healthcare Workers (D+N+A+O)	10100
**"Other" includes physical therapists, occupational therapists, phlebotomists, lab workers, pharmacists, food services employees.
	Total # new incident HCW COVID-19 infections during month of observation:				257
	Total # HCW COVID-19 infections prior to month of observation:				156
