# Supplementary material for: Adaptive staffing can mitigate essential worker disease and absenteeism in an emerging epidemic
Source: Proc Natl Acad Sci U S A. 2021 Aug 16;118(34):e2105337118. doi: 10.1073/pnas.2105337118 (PMC8403949; doi:10.1073/pnas.2105337118)
Supplement: Supplementary File [file pnas.2105337118.sd02.xlsx]

## Sheet: Sheet1
Dataset S2. Health Care Worker (HCW) Absenteeism

## Sheet: Data
	"Gen1" = Non-Covid General Level of Care				"Gen2" = Non-Covid General Level of Care				"CovGen" = Covid General Level of Care				"Int" = Non-Covid Intermediate Level of Care				"CovInt" = Covid Intermediate Level of Care				"CovICU" = Covid Intensive Level of Care*
	2020 Nurses, PCA/STs		2019 Nurses, PCA/STs		2020 Nurses, PCA/STs		2019 Nurses, PCA/STs		2020 Nurses, PCA/STs		2019 Nurses, PCA/STs		2020 Nurses, PCA/STs		2019 Nurses, PCA/STs		2020 Nurses, PCA/STs		2019 Nurses, PCA/STs		2020 Nurses, PCA/STs		2019 Nurses, PCA/STs
Day	# Absent	# Present	# Absent	# Present	# Absent	# Present	# Absent	# Present	# Absent	# Present	# Absent	# Present	# Absent	# Present	# Absent	# Present	# Absent	# Present	# Absent	# Present	# Absent	# Present	# Absent	# Present
124	4	34	4	32	2	35	1	34	0	37	2	36	0	20	0	20	3	20	0	33	4	45	3	49
125	6	36	1	36	5	33	1	43	3	35	1	36	0	19	1	20	2	19	1	34	4	45	0	52
126	9	35	2	36	5	32	2	38	1	38	1	25	0	17	0	20	0	17	0	34	3	46	0	48
127	7	32	1	34	3	25	1	30	3	33	1	32	1	16	1	19	1	16	1	33	3	41	0	47
128	10	29	4	40	2	26	1	30	2	30	2	33	0	16	0	20	0	16	1	34	3	40	1	43
129	13	34	3	37	3	31	0	30	0	37	0	30	0	19	0	17	0	19	0	33	1	45	1	48
130	8	33	2	33	2	32	1	30	1	39	2	31	0	19	0	16	0	19	1	35	3	45	0	46
131	7	33	4	37	3	31	1	33	3	42	2	32	0	18	0	19	1	18	0	31	5	47	1	49
132	6	32	3	36	4	32	0	40	2	37	2	32	0	21	3	18	3	21	1	33	6	48	0	47
133	6	36	3	32	7	32	0	42	1	38	2	35	0	20	0	19	6	20	1	33	3	47	1	48
134	6	34	4	33	5	28	0	43	2	32	0	33	2	17	0	18	2	17	2	32	4	43	2	48
135	7	32	4	32	4	26	0	35	2	33	1	37	0	18	1	18	2	18	0	35	5	45	2	48
136	8	35	4	32	3	28	0	34	3	37	2	29	0	19	0	15	3	19	0	35	5	47	1	46
137	11	31	2	31	6	29	4	29	2	39	1	28	1	18	0	15	3	18	1	34	3	49	3	43
138	10	32	2	34	7	26	3	32	0	38	1	32	1	18	1	19	1	18	0	35	2	47	2	45
139	8	38	1	39	6	29	1	38	1	40	2	34	0	20	0	19	1	20	0	33	3	48	4	48
140	4	29	2	35	11	30	2	37	1	37	2	30	0	21	1	20	1	21	1	31	4	48	0	47
141	9	29	1	34	10	23	3	39	2	37	1	33	0	16	0	20	3	16	2	31	2	44	3	45
142	4	30	1	34	6	22	3	37	0	39	2	29	2	15	0	20	3	15	0	32	2	49	2	46
143	12	31	2	34	5	27	1	34	2	34	1	28	1	18	1	20	1	18	0	32	4	48	1	48
144	6	32	1	33	7	29	2	29	1	36	4	35	1	17	0	20	0	17	2	31	2	49	2	47
145	7	37	4	34	7	27	2	33	2	39	2	34	0	19	0	19	0	19	0	32	4	50	2	48
146	9	36	3	39	5	30	2	35	1	41	3	33	2	18	0	18	2	18	0	34	2	49	3	50
147	3	38	0	42	5	27	2	44	1	39	2	37	1	20	1	18	4	20	1	33	1	49	3	48
148	7	34	0	38	3	21	2	45	0	37	1	35	1	16	1	18	5	16	0	32	1	47	2	48
149	2	33	2	41	2	24	0	43	0	35	0	34	1	17	0	18	2	17	3	34	1	47	0	47
150	2	30	3	35	3	27	1	38	3	38	2	26	1	20	0	14	1	20	2	35	0	49	1	47
151	4	31	1	32	7	32	1	34	3	38	1	26	1	19	1	15	2	19	1	33	1	50	1	48
152	1	32	2	35	4	30	1	37	1	38	3	35	0	18	0	19	2	18	0	34	2	51	2	47
153	1	32	0	34	5	31	2	40	1	38	3	34	0	17	1	19	2	17	1	34	2	53	3	51
154	2	30	2	32	4	29	3	41	3	36	3	33	0	18	1	18	1	18	0	32	1	56	2	46
	2020 Absences	COVID-related	Incidence	Available Staff	2020 Absences	COVID-related	Incidence	Available Staff	2020 Absences	COVID-related	Incidence	Available Staff	2020 Absences	COVID-related	Incidence	Available Staff	2020 Absences	COVID-related	Incidence	Available Staff	2020 Absences	COVID-related	Incidence	Available Staff
	199	156	21*	81	151	113	15	74	47	1	1	83	16	5	1	50	57	6	6	97	86	3	3	124
	"Gen1" = Non-Covid General Level of Care				"Gen2" = Non-Covid General Level of Care				"CovGen" = Covid General Level of Care				"Int" = Non-Covid Intermediate Level of Care				"CovInt" = Covid Intermediate Level of Care				"CovICU" = Covid Intensive Level of Care**
*Incidence data collected manually. As incidence was unreported for "Gen1", but Covid-related absences were known, incidence was extrapolated from "Gen2" at the same ratio of Covid-related absence to incidence.																**"CovICU" level of care was mixed, Covid and non-Covid patients. Not included as part of the Covid units for relative risk calculations
Based on discussions with knowledgeable staff, this is a lower bound incidence estimate.																(making relative risk calculations are an underestimate)
Note on terms:
"Gen1" and "Gen2" are two adjacent "General" level of care units.
RN= nurse; PCA= patient care assistant; ST= Support Technician
"MN Census" is # of patients on unit at midnight.
"Covid-related" includes Persons Under Investigation (i.e. absent for testing post-exposure)
Policies: Standard hospital policy includes surgical masks when unable to distance >6 ft; with PUIs/COVID+ patients, use of N95, gowns, gloves, face shield/goggles.
Unit-Specific Policies:
On Day 137, CovidGen and NonCovInt units began breakroom distancing. Otherwise, followed standard hospital-wide policies listed above.
From Day 124 in CovInt and Mixed ICU; On Day 131 in NonCovGen1; and On Day 137 in NonCovGen2; the following PPE policies were implemented beyond the standard hospital-wide ones:
All nursing staff were instructed to wear an N-95 with face shield or googles at all times and complete a symptoms diary before the start of their shift.
Break room was limited to 2 people at a table and there is a divided room with 1 table in each area. Instructions to sit 6 foot apart and put mask back on after eating.
Handoff reports with both nurses wearing N95s and goggles.
Lots of reminders to clean equipment between shifts and common areas and to refrain from touching their masks and if they do touch it to immediately wash their hands.
